# Supplementary material for: The Disruption of the Endothelial Barrier Contributes to Acute Lung Injury Induced by Coxsackievirus A2 Infection in Mice
Source: Int J Mol Sci. 2021 Sep 13;22(18):9895. doi: 10.3390/ijms22189895 (PMC8467819; doi:10.3390/ijms22189895)
Supplement: Supplementary file 1 [file ijms-22-09895-s001.zip]

Archive with 1 entries (1 files):
- ijms-1340073-supplementary.pdf
